# Supplementary material for: On the Species Identification of Two Non-Native Tilapia Species, Including the First Record of a Feral Population of Oreochromis aureus (Steindachner, 1864) in South Korea
Source: Animals (Basel). 2023 Apr 14;13(8):1351. doi: 10.3390/ani13081351 (PMC10134965; doi:10.3390/ani13081351)
Supplement: Supplementary file 1 [file animals-13-01351-s001.zip]

Archive with 1 entries (1 files):
- animals-2237905-supplementary.pdf
